# Supplementary material for: PAC-UF Process Improving Surface Water Treatment: PAC Effects and Membrane Fouling Mechanism
Source: Membranes (Basel). 2022 Apr 29;12(5):487. doi: 10.3390/membranes12050487 (PMC9143739; doi:10.3390/membranes12050487)
Supplement: Supplementary file 1 [file membranes-12-00487-s001.zip]

Archive with 1 entries (1 files):
- membranes-1676924-supplementary.pdf
